# Supplementary material for: B-onic Platform: A Single-Center Clinical Evaluation of an Integrated FabLab Workflow for Patient-Specific Surgical Planning and XR-Based Validation
Source: J Clin Med. 2026 Mar 26;15(7):2548. doi: 10.3390/jcm15072548 (PMC13073156; doi:10.3390/jcm15072548)
Supplement: Supplementary file 1 [file jcm-15-02548-s001.zip]

Archive with 1 entries (1 files):
- jcm-4164194-supplementary.pdf
